# Supplementary material for: Global Diversification and Distribution of Coronaviruses With Furin Cleavage Sites
Source: Front Microbiol. 2021 Oct 7;12:649314. doi: 10.3389/fmicb.2021.649314 (PMC8529245; doi:10.3389/fmicb.2021.649314)
Supplement: Supplementary file 1 [file Table_1.xlsx]

## Sheet: Sheet1
Supplementary Table 1. Information on SARS-CoV-2 and 248 other CoVs with high-confidence furin cleavage sites. Tree labels refers to labels in Figure 1, which shows the sites' phylogenetic relationships
CoV Spike (S) Proteins	Tree labels	Genbank Accession No.	Length	Virus genus	Virus species	Host species	Natural host	Country	Collection Date	Furin Cleavage Site No.	Furin Cleavage Site Motif	Furin Cleavage Site Position	Prediction score	Linked to Fig.2
spike protein [Infectious bronchitis virus]	IBV| ADV71797| GTRRSRR|SI	ADV71797	1168	Gammacoronavirus	Avian coronavirus	Gallus gallus	Chicken (Ramakrishnan et al., 2019)	USA	1954	Furin16	GTRRSRR|SI	543	0.718	Fig.2A
spike protein [Infectious bronchitis virus]	IBV| ADV71810| GTRRSRR|SI	ADV71810	1168	Gammacoronavirus	Avian coronavirus	Gallus gallus	Chicken (Ramakrishnan et al., 2019)	USA	1956	Furin16	GTRRSRR|SI	543	0.718	Fig.2A
spike protein [Infectious bronchitis virus]	IBV| ADV71772| GTRRSRR|SV	ADV71772	1167	Gammacoronavirus	Avian coronavirus	Gallus gallus	Chicken (Ramakrishnan et al., 2019)	USA	1960	Furin18	GTRRSRR|SV	543	0.938	Fig.2A
spike protein [Infectious bronchitis virus]	IBV| ADV71822| GTRRSRR|SV	ADV71822	1168	Gammacoronavirus	Avian coronavirus	Gallus gallus	Chicken (Ramakrishnan et al., 2019)	USA	1964	Furin18	GTRRSRR|SV	543	0.938	Fig.2A
spike protein [Infectious bronchitis virus]	IBV| ADV71760| GTRRSRR|SI	ADV71760	1155	Gammacoronavirus	Avian coronavirus	Gallus gallus	Chicken (Ramakrishnan et al., 2019)	USA	1971	Furin16	GTRRSRR|SI	530	0.718	Fig.2B
spike glycoprotein [Infectious bronchitis virus]	IBV| ADA83547| GTRRFRR|SI	ADA83547	1153	Gammacoronavirus	Avian coronavirus	Gallus gallus	Chicken (Ramakrishnan et al., 2019)	USA	1972	Furin15	GTRRFRR|SI	537	0.881	Fig.2B
spike protein [Infectious bronchitis virus]	IBV| ACM45229| GVHRSRR|SI	ACM45229	1168	Gammacoronavirus	Avian coronavirus	Gallus gallus	Chicken (Ramakrishnan et al., 2019)	USA	1976	Furin20	GVHRSRR|SI	543	0.895	Fig.2C
spike [Infectious bronchitis virus]	IBV| ADP06459| GTRRSRR|SV	ADP06459	1169	Gammacoronavirus	Avian coronavirus	Gallus gallus	Chicken (Ramakrishnan et al., 2019)	USA	1981	Furin18	GTRRSRR|SV	544	0.938	Fig.2C
spike protein [Infectious bronchitis virus]	IBV| ALH21111| STRRSRR|SV	ALH21111	1166	Gammacoronavirus	Avian coronavirus	Gallus gallus	Chicken (Ramakrishnan et al., 2019)	Belgium	1984	Furin62	STRRSRR|SV	541	0.944	Fig.2C
spike protein [Infectious bronchitis virus]	IBV| AGK85499| SSHRSRR|ST	AGK85499	1167	Gammacoronavirus	Avian coronavirus	Gallus gallus	Chicken (Ramakrishnan et al., 2019)	China	1985	Furin55	SSHRSRR|ST	542	0.922	Fig.2C
spike protein [Infectious bronchitis virus]	IBV| QDQ69095| GTGRFRR|SI	QDQ69095	1153	Gammacoronavirus	Avian coronavirus	Gallus gallus	Chicken (Ramakrishnan et al., 2019)	Poland	1989	Furin12	GTGRFRR|SI	537	0.667	Fig.2D
spike protein [Infectious bronchitis virus]	IBV| QDQ69121| GTRRSRR|ST	QDQ69121	1168	Gammacoronavirus	Avian coronavirus	Gallus gallus	Chicken (Ramakrishnan et al., 2019)	Poland	1989	Furin17	GTRRSRR|ST	543	0.808	Fig.2D
spike protein [Infectious bronchitis virus]	IBV| AFP50310| ETRRFRR|ST	AFP50310	1165	Gammacoronavirus	Avian coronavirus	Gallus gallus	Chicken (Ramakrishnan et al., 2019)	South Korea	1990	Furin05	ETRRFRR|ST	540	0.955	Fig.2D
spike protein [Infectious bronchitis virus]	IBV| ADV71734| ETHRFRR|SV	ADV71734	1166	Gammacoronavirus	Avian coronavirus	Gallus gallus	Chicken (Ramakrishnan et al., 2019)	USA	1991	Furin03	ETHRFRR|SV	542	0.955	Fig.2D
spike protein [Infectious bronchitis virus]	IBV| AFP50194| ETRRFRR|ST	AFP50194	1163	Gammacoronavirus	Avian coronavirus	Gallus gallus	Chicken (Ramakrishnan et al., 2019)	South Korea	1991	Furin05	ETRRFRR|ST	538	0.955	Fig.2D
spike glycoprotein [Infectious bronchitis virus]	IBV| ADA83527| GTRRSRR|SI	ADA83527	1159	Gammacoronavirus	Avian coronavirus	Gallus gallus	Chicken (Ramakrishnan et al., 2019)	USA	1991	Furin16	GTRRSRR|SI	534	0.718	Fig.2D
spike protein [Infectious bronchitis virus]	IBV| ADV71747| RRGRIRR|AT	ADV71747	1150	Gammacoronavirus	Avian coronavirus	Gallus gallus	Chicken (Ramakrishnan et al., 2019)	USA	1992	Furin40	RRGRIRR|AT	540	0.978	Fig.2D
spike glycoprotein [Infectious bronchitis virus]	IBV| ADA83477| ETHRSRR|SV	ADA83477	1166	Gammacoronavirus	Avian coronavirus	Gallus gallus	Chicken (Ramakrishnan et al., 2019)	USA	1995	Furin04	ETHRSRR|SV	541	0.953	Fig.2D
spike [Infectious bronchitis virus]	IBV| AXR85432| SRRRMGR|ST	AXR85432	1166	Gammacoronavirus	Avian coronavirus	Gallus gallus	Chicken (Ramakrishnan et al., 2019)	Italy	1996	Furin48	SRRRMGR|ST	541	0.875	Fig.2D
spike protein [Infectious bronchitis virus]	IBV| QDQ69134| GTGRHKR|ST	QDQ69134	1169	Gammacoronavirus	Avian coronavirus	Gallus gallus	Chicken (Ramakrishnan et al., 2019)	Poland	1997	Furin13	GTGRHKR|ST	544	0.557	Fig.2D
spike glycoprotein [Infectious bronchitis virus]	IBV| ACH72794| GTRRFRR|SI	ACH72794	1162	Gammacoronavirus	Avian coronavirus	Gallus gallus	Chicken (Ramakrishnan et al., 2019)	China	1997	Furin15	GTRRFRR|SI	537	0.846	Fig.2D
spike glycoprotein [Human coronavirus OC43]	HCoV-OC43| AGT51481| KNRRSRR|AI	AGT51481	1361	Betacoronavirus	Betacoronavirus 1	Homo sapiens	Bat (Lau et al., 2015; Ye et al., 2020).	USA	1991	Furin27	KNRRSRR|AI	766	0.974	Fig.2D
spike glycoprotein [Human coronavirus OC43]	HCoV-OC43| AGT51590| KNRRSRR|AI	AGT51590	1356	Betacoronavirus	Betacoronavirus 1	Homo sapiens	Bat (Lau et al., 2015; Ye et al., 2020).	USA	1996	Furin27	KNRRSRR|AI	761	0.974	Fig.2D
spike protein [Human enteric coronavirus 4408]	HECV-4408| ACJ35486| TKRRSRR|AI	ACJ35486	1363	Betacoronavirus	Betacoronavirus 1	Homo sapiens	unkown	Germany	1988	Furin68	TKRRSRR|AI	768	0.959	Fig.2D
spike [Turkey coronavirus]	TCoV| ACV87265| TSIRKRR|SA	ACV87265	1226	Gammacoronavirus	Avian coronavirus	Meleagris gallopavo	unkown	USA	1994	Furin77	TSIRKRR|SA	542	0.826	Fig.2D
spike protein [Sambar deer coronavirus US/OH-WD388-TC/1994]	Sambar deer-CoV| ACJ66990| TKRRSRR|SI	ACJ66990	1363	Betacoronavirus	Betacoronavirus 1	Rusa unicolor	unkown	USA	1994	Furin69	TKRRSRR|SI	768	0.9	Fig.2D
spike protein [Bovine coronavirus E-AH187]	BCoV| ABP38279| TKRRSRR|SI	ABP38279	1363	Betacoronavirus	Betacoronavirus 1	Bos taurus	unkown	USA	2007	Furin69	TKRRSRR|SI	768	0.9	Fig.2E
spike protein [Feline coronavirus UU21]	FCoV-UU21| ADL71466| NHTSSRR|SR	ADL71466	1200	Alphacoronavirus	Alphacoronavirus 1	Feliformia	unkown	Netherlands	2007	Furin33	NHTSSRR|SR	526	0.671	Fig.2E
spike protein [Feline coronavirus UU17]	FCoV-UU17| ADL71446| QSRRSRR|ST	ADL71446	1470	Alphacoronavirus	Alphacoronavirus 1	Feliformia	unkown	Netherlands	2007	Furin38	QSRRSRR|ST	793	0.96	Fig.2E
spike protein [Feline coronavirus UU19]	FCoV-UU19| ADO39828| QSRRSRR|ST	ADO39828	1470	Alphacoronavirus	Alphacoronavirus 1	Feliformia	unkown	Netherlands	2007	Furin38	QSRRSRR|ST	793	0.96	Fig.2E
spike protein [Feline coronavirus UU20]	FCoV-UU20| ADO39839| QSRRSRR|ST	ADO39839	1467	Alphacoronavirus	Alphacoronavirus 1	Feliformia	unkown	Netherlands	2007	Furin38	QSRRSRR|ST	794	0.929	Fig.2E
spike protein [Feline coronavirus UU22]	FCoV-UU22| ADC35461| SSRRSRR|SE	ADC35461	1466	Alphacoronavirus	Alphacoronavirus 1	Feliformia	unkown	Netherlands	2007	Furin59	SSRRSRR|SE	795	0.799	Fig.2E
spike protein [Feline coronavirus UU30]	FCoV-UU30| ADO39850| SLRRSRR|SN	ADO39850	1465	Alphacoronavirus	Alphacoronavirus 1	Feliformia	unkown	Netherlands	2008	Furin47	SLRRSRR|SN	792	0.877	Fig.2E
spike protein [Feline coronavirus UU24]	FCoV-UU24| ADL71476| TQSRRSR|SS	ADL71476	1469	Alphacoronavirus	Alphacoronavirus 1	Feliformia	unkown	Netherlands	2008	Furin74	TQSRRSR|SS	792	0.623	Fig.2E
spike protein [Feline coronavirus UU3]	FCoV-UU3| ACT10959| HSRRSRR|ST	ACT10959	1425	Alphacoronavirus	Alphacoronavirus 1	Felis catus	unkown	USA	1998	Furin21	HSRRSRR|ST	752	0.97	Fig.2E
spike protein [Feline coronavirus UU5]	FCoV-UU5| ACT10906| NHTHSRR|SR	ACT10906	1466	Alphacoronavirus	Alphacoronavirus 1	Felis catus	unkown	Netherlands	2007	Furin32	NHTHSRR|SR	790	0.619	Fig.2E
spike protein [Feline coronavirus UU9]	FCoV-UU9| ACT10970| QSRRSRR|LT	ACT10970	1468	Alphacoronavirus	Alphacoronavirus 1	Felis catus	unkown	Netherlands	2007	Furin37	QSRRSRR|LT	795	0.223	Fig.2E
spike protein [Feline coronavirus UU34]	FCoV-UU34| ADL71497| QSRRSRR|ST	ADL71497	1467	Alphacoronavirus	Alphacoronavirus 1	Felis catus	unkown	Netherlands	2007	Furin38	QSRRSRR|ST	794	0.899	Fig.2E
spike protein [Feline coronavirus UU8]	FCoV-UU8| ACT10896| QSRRSRR|ST	ACT10896	1468	Alphacoronavirus	Alphacoronavirus 1	Felis catus	unkown	Netherlands	2007	Furin38	QSRRSRR|ST	795	0.945	Fig.2E
spike protein [Feline coronavirus UU7]	FCoV-UU7| ACT10876| RSRRARR|SP	ACT10876	1466	Alphacoronavirus	Alphacoronavirus 1	Felis catus	unkown	Netherlands	2007	Furin42	RSRRARR|SP	793	0.507	Fig.2E
spike protein [Feline coronavirus UU10]	FCoV-UU10| ACT10937| SSKRSRR|SA	ACT10937	1468	Alphacoronavirus	Alphacoronavirus 1	Felis catus	unkown	Netherlands	2007	Furin56	SSKRSRR|SA	795	0.854	Fig.2E
spike protein [Feline coronavirus UU11]	FCoV-UU11| ACT10865| SSKRSRR|SA	ACT10865	1468	Alphacoronavirus	Alphacoronavirus 1	Felis catus	unkown	Netherlands	2007	Furin56	SSKRSRR|SA	795	0.854	Fig.2E
spike protein [Feline coronavirus UU4]	FCoV-UU4| ACT10887| TWSRSARGS	ACT10887	1465	Alphacoronavirus	Alphacoronavirus 1	Felis catus	unkown	Netherlands	2007	Furin83	TWSRSARGS	791	0.704	Fig.2E
spike protein [Feline coronavirus UU40]	FCoV-UU40| ADO39817| SSRRSRR|ST	ADO39817	1467	Alphacoronavirus	Alphacoronavirus 1	Felis catus	unkown	Netherlands	2008	Furin61	SSRRSRR|ST	794	0.957	Fig.2E
spike [Infectious bronchitis virus]	IBV| ADP06481| SGRRIRR|AT	ADP06481	1159	Gammacoronavirus	Avian coronavirus	Gallus gallus	Chicken (Ramakrishnan et al., 2019)	USA	1998	Furin44	SGRRIRR|AT	534	0.97	Fig.2E
spike [Infectious bronchitis virus]	IBV| ADP06492| SGRRIRR|AT	ADP06492	1159	Gammacoronavirus	Avian coronavirus	Gallus gallus	Chicken (Ramakrishnan et al., 2019)	USA	1998	Furin44	SGRRIRR|AT	534	0.97	Fig.2E
spike protein [Infectious bronchitis virus]	IBV| AQY55830| SSHRRRR|SI	AQY55830	1164	Gammacoronavirus	Avian coronavirus	Gallus gallus	Chicken (Ramakrishnan et al., 2019)	China	1999	Furin53	SSHRRRR|SI	539	0.95	Fig.2E
spike glycoprotein [Infectious bronchitis virus]	IBV| ACH72804| ETRRFRR|ST	ACH72804	1158	Gammacoronavirus	Avian coronavirus	Gallus gallus	Chicken (Ramakrishnan et al., 2019)	China	2002	Furin05	ETRRFRR|ST	542	0.955	Fig.2E
spike glycoprotein [Infectious bronchitis virus]	IBV| AKV63205| GTRRFRR|SI	AKV63205	1153	Gammacoronavirus	Avian coronavirus	Gallus gallus	Chicken (Ramakrishnan et al., 2019)	India	2003	Furin15	GTRRFRR|SI	537	0.705	Fig.2E
spike glycoprotein [Infectious bronchitis virus]	IBV| ADA83490| GTRRSRR|SI	ADA83490	1172	Gammacoronavirus	Avian coronavirus	Gallus gallus	Chicken (Ramakrishnan et al., 2019)	USA	2003	Furin16	GTRRSRR|SI	548	0.923	Fig.2E
spike glycoprotein [Infectious bronchitis virus]	IBV| ADI54955| ETRRFRR|ST	ADI54955	1167	Gammacoronavirus	Avian coronavirus	Gallus gallus	Chicken (Ramakrishnan et al., 2019)	China	2004	Furin05	ETRRFRR|ST	542	0.955	Fig.2E
spike protein [Infectious bronchitis virus]	IBV| QDQ69160| SSHRRRR|SI	QDQ69160	1165	Gammacoronavirus	Avian coronavirus	Gallus gallus	Chicken (Ramakrishnan et al., 2019)	Poland	2004	Furin53	SSHRRRR|SI	540	0.95	Fig.2E
spike protein [Infectious bronchitis virus]	IBV| APZ73706| SSHRRRR|SV	APZ73706	1165	Gammacoronavirus	Avian coronavirus	Gallus gallus	Chicken (Ramakrishnan et al., 2019)	China	2004	Furin54	SSHRRRR|SV	540	0.935	Fig.2E
spike glycoprotein [Infectious bronchitis virus]	IBV| AEB00706| ESRRHRR|SI	AEB00706	1169	Gammacoronavirus	Avian coronavirus	Gallus gallus	Chicken (Ramakrishnan et al., 2019)	China	2005	Furin02	ESRRHRR|SI	544	0.845	Fig.2E
spike protein [Infectious bronchitis virus]	IBV| ARB66180| SAHRRRR|SI	ARB66180	1162	Gammacoronavirus	Avian coronavirus	Gallus gallus	Chicken (Ramakrishnan et al., 2019)	China	2005	Furin43	SAHRRRR|SI	537	0.974	Fig.2E
spike protein [Infectious bronchitis virus]	IBV| APY23533| SSHRRRR|SI	APY23533	1165	Gammacoronavirus	Avian coronavirus	Gallus gallus	Chicken (Ramakrishnan et al., 2019)	China	2005	Furin53	SSHRRRR|SI	540	0.95	Fig.2E
spike glycoprotein [Infectious bronchitis virus]	IBV| ADA83467| GTRRSRR|SI	ADA83467	1162	Gammacoronavirus	Avian coronavirus	Gallus gallus	Chicken (Ramakrishnan et al., 2019)	USA	2006	Furin16	GTRRSRR|SI	537	0.718	Fig.2E
spike protein [Infectious bronchitis virus]	IBV| APY23542| SSHRPRR|SI	APY23542	1165	Gammacoronavirus	Avian coronavirus	Gallus gallus	Chicken (Ramakrishnan et al., 2019)	China	2006	Furin51	SSHRPRR|SI	540	0.958	Fig.2E
spike glycoprotein [Infectious bronchitis virus]	IBV| AEB00715| ETRRFRR|ST	AEB00715	1167	Gammacoronavirus	Avian coronavirus	Gallus gallus	Chicken (Ramakrishnan et al., 2019)	China	2007	Furin05	ETRRFRR|ST	542	0.955	Fig.2E
spike protein [Infectious bronchitis virus]	IBV| AEL12221| GTRRFRR|SI	AEL12221	1162	Gammacoronavirus	Avian coronavirus	Gallus gallus	Chicken (Ramakrishnan et al., 2019)	China	2007	Furin15	GTRRFRR|SI	537	0.881	Fig.2E
spike glycoprotein [Infectious bronchitis virus]	IBV| ADI54945| SSHRRRR|SI	ADI54945	1165	Gammacoronavirus	Avian coronavirus	Gallus gallus	Chicken (Ramakrishnan et al., 2019)	China	2007	Furin53	SSHRRRR|SI	540	0.95	Fig.2E
spike protein [Infectious bronchitis virus]	IBV| APY23569| SSHRRRR|SI	APY23569	1165	Gammacoronavirus	Avian coronavirus	Gallus gallus	Chicken (Ramakrishnan et al., 2019)	China	2007	Furin53	SSHRRRR|SI	540	0.95	Fig.2E
spike protein [Infectious bronchitis virus]	IBV| ARB66117| SSHRRRR|SI	ARB66117	1165	Gammacoronavirus	Avian coronavirus	Gallus gallus	Chicken (Ramakrishnan et al., 2019)	China	2007	Furin53	SSHRRRR|SI	540	0.95	Fig.2E
spike protein [Infectious bronchitis virus]	IBV| ARB66135| SSHRRRR|SI	ARB66135	1165	Gammacoronavirus	Avian coronavirus	Gallus gallus	Chicken (Ramakrishnan et al., 2019)	China	2007	Furin53	SSHRRRR|SI	540	0.95	Fig.2E
spike protein [Infectious bronchitis virus]	IBV| ACO37574| ETRRFRR|ST	ACO37574	1167	Gammacoronavirus	Avian coronavirus	Gallus gallus	Chicken (Ramakrishnan et al., 2019)	China	2008	Furin05	ETRRFRR|ST	542	0.955	Fig.2E
spike protein [Infectious bronchitis virus]	IBV| AFP50238| ETRRSRR|ST	AFP50238	1169	Gammacoronavirus	Avian coronavirus	Gallus gallus	Chicken (Ramakrishnan et al., 2019)	South Korea	2008	Furin07	ETRRSRR|ST	544	0.861	Fig.2E
spike protein [Infectious bronchitis virus]	IBV| AOC59723| GSRRLRR|SI	AOC59723	1165	Gammacoronavirus	Avian coronavirus	Gallus gallus	Chicken (Ramakrishnan et al., 2019)	China	2008	Furin09	GSRRLRR|SI	540	0.877	Fig.2E
spike protein [Infectious bronchitis virus]	IBV| AFK30962| SHTRRRR|SV	AFK30962	1169	Gammacoronavirus	Avian coronavirus	Gallus gallus	Chicken (Ramakrishnan et al., 2019)	Australia	2008	Furin46	SHTRRRR|SV	544	0.723	Fig.2E
spike protein [Infectious bronchitis virus]	IBV| APZ73652| SSHRRRR|SI	APZ73652	1165	Gammacoronavirus	Avian coronavirus	Gallus gallus	Chicken (Ramakrishnan et al., 2019)	China	2008	Furin53	SSHRRRR|SI	540	0.95	Fig.2E
spike protein [Infectious bronchitis virus]	IBV| ARB66162| SSHRRRR|SI	ARB66162	1165	Gammacoronavirus	Avian coronavirus	Gallus gallus	Chicken (Ramakrishnan et al., 2019)	China	2008	Furin53	SSHRRRR|SI	540	0.95	Fig.2E
spike surface glycoprotein [Human coronavirus OC43]	HCoV-OC43| AIV41957| KNRRSRK|AI	AIV41957	1358	Betacoronavirus	Betacoronavirus OC43	Homo sapiens	Bat (Lau et al., 2015; Ye et al., 2020).	China	2007	Furin26	KNRRSRK|AI	763	0.55	Fig.2E
spike glycoprotein [Human coronavirus OC43]	HCoV-OC43| AGT51491| KNRRSRR|AI	AGT51491	1361	Betacoronavirus	Betacoronavirus 1	Homo sapiens	Bat (Lau et al., 2015; Ye et al., 2020).	USA	2000	Furin27	KNRRSRR|AI	766	0.974	Fig.2E
spike surface glycoprotein [Human coronavirus OC43]	HCoV-OC43| AIV41891| KNRRSRR|AI	AIV41891	1361	Betacoronavirus	Betacoronavirus 1	Homo sapiens	Bat (Lau et al., 2015; Ye et al., 2020).	China	2005	Furin27	KNRRSRR|AI	766	0.974	Fig.2E
spike surface glycoprotein [Human coronavirus OC43]	HCoV-OC43| AIV41795| KNRRSRR|AI	AIV41795	1362	Betacoronavirus	Betacoronavirus 1	Homo sapiens	Bat (Lau et al., 2015; Ye et al., 2020).	China	2006	Furin27	KNRRSRR|AI	767	0.974	Fig.2E
spike surface glycoprotein [Human coronavirus OC43]	HCoV-OC43| AIV41909| KNRRSRR|AI	AIV41909	1358	Betacoronavirus	Betacoronavirus 1	Homo sapiens	Bat (Lau et al., 2015; Ye et al., 2020).	China	2007	Furin27	KNRRSRR|AI	763	0.974	Fig.2E
spike glycoprotein [Human coronavirus HKU1]	HCoV-HKU1| ADN03339| SSRRKRR|SI	ADN03339	1356	Betacoronavirus	Human coronavirus HKU1	Homo sapiens	Rodents (Lau et al., 2015)	France	2005	Furin58	SSRRKRR|SI	760	0.918	Fig.2E
spike [Turkey coronavirus]	TCoV| ACV87276| KTIRTRR|ST	ACV87276	1223	Gammacoronavirus	Avian coronavirus	Meleagris gallopavo	unkown	USA	1998	Furin29	KTIRTRR|ST	539	0.801	Fig.2E
spike [Turkey coronavirus]	TCoV| ACV87254| TTIRTRR|ST	ACV87254	1225	Gammacoronavirus	Avian coronavirus	Meleagris gallopavo	unkown	USA	2001	Furin82	TTIRTRR|ST	541	0.827	Fig.2E
spike protein [European turkey coronavirus 080385d]	European TCoV| ALQ43515| THTRSRR|ST	ALQ43515	1198	Gammacoronavirus	Avian coronavirus	Meleagris gallopavo	unkown	France	2008	Furin67	THTRSRR|ST	529	0.573	Fig.2E
spike protein [Rabbit coronavirus HKU14]	RbCoV-HKU14| AFE48805| TQLRSRR|AI	AFE48805	1363	Betacoronavirus	Rabbit coronavirus HKU14	Oryctolagus cuniculus	Rabbits (Lau et al., 2012)	China	2007	Furin72	TQLRSRR|AI	768	0.968	Fig.2E
spike protein [Rabbit coronavirus HKU14]	RbCoV-HKU14| AFE48827| TQLRSRR|AI	AFE48827	1363	Betacoronavirus	Rabbit coronavirus HKU14	Oryctolagus cuniculus	Rabbits (Lau et al., 2012)	China	2007	Furin72	TQLRSRR|AI	768	0.968	Fig.2E
spike glycoprotein [Porcine hemagglutinating encephalomyelitis virus]	PHEV| AUF40275| TALRSRR|SF	AUF40275	1349	Betacoronavirus	Betacoronavirus 1	Sus scrofa	Pig (Meurens et al., 2012)	China	2008	Furin66	TALRSRR|SF	754	0.907	Fig.2E
spike protein [Bovine coronavirus]	BCoV| AVI15011| TKRRSRR|AI	AVI15011	1364	Betacoronavirus	Betacoronavirus 1	Bos taurus	unkown	France	2014	Furin68	TKRRSRR|AI	769	0.959	Fig.2F
spike protein [Betacoronavirus 1]	Beta-CoV 1| ANJ04717| IKRRSRR|SI	ANJ04717	1363	Betacoronavirus	Betacoronavirus 1	Bubalus bubalis	unkown	Bangladesh	2014	Furin25	IKRRSRR|SI	768	0.9	Fig.2F
spike protein [Dromedary camel coronavirus HKU23]	DcCoV-HKU23| AHN64774| IDRRSRR|AI	AHN64774	1366	Betacoronavirus	Betacoronavirus 1	Camelus bactrianus	unkown	United Arab Emirates	2013	Furin24	IDRRSRR|AI	771	0.963	Fig.2F
spike protein [Canine respiratory coronavirus]	CRCoV | AQT26498| TKRRSRR|SI	AQT26498	1363	Betacoronavirus	Betacoronavirus 1	Canis lupus familiaris	unkown	China	2014	Furin69	TKRRSRR|SI	768	0.9	Fig.2F
spike protein [Feline coronavirus UU31]	FCoV-UU31| ADL71486| SSRRSRR|ST	ADL71486	1468	Alphacoronavirus	Alphacoronavirus 1	Feliformia	unkown	Netherlands	2010	Furin61	SSRRSRR|ST	795	0.957	Fig.2F
spike protein [Feline coronavirus UU47]	FCoV-UU47| AEK25511| QPRRSRR|ST	AEK25511	1469	Alphacoronavirus	Alphacoronavirus 1	Felis catus	unkown	Netherlands	2010	Furin36	QPRRSRR|ST	796	0.907	Fig.2F
spike protein [Feline coronavirus]	FCoV| AGT52080| TQSRRSR|SS	AGT52080	1467	Alphacoronavirus	Alphacoronavirus 1	Felis catus	unkown	Netherlands	2010	Furin74	TQSRRSR|SS	795	0.647	Fig.2F
spike glycoprotein [Feline coronavirus]	FCoV| AXE71621| SHRRSRR|EV	AXE71621	1465	Alphacoronavirus	Alphacoronavirus 1	Felis catus	unkown	Germany	2012	Furin45	SHRRSRR|EV	793	0.783	Fig.2F
spike protein [Feline coronavirus]	FCoV| AMD11208| HSRRSRR|ST	AMD11208	1467	Alphacoronavirus	Alphacoronavirus 1	Felis catus	unkown	Belgium	2013	Furin21	HSRRSRR|ST	794	0.97	Fig.2F
spike protein [Infectious bronchitis virus]	IBV| AFP50258| ETRRFRR|ST	AFP50258	1164	Gammacoronavirus	Avian coronavirus	Gallus gallus	Chicken (Ramakrishnan et al., 2019)	South Korea	2009	Furin05	ETRRFRR|ST	538	0.95	Fig.2F
spike protein [Infectious bronchitis virus]	IBV| AFP50246| ETRRFRR|ST	AFP50246	1165	Gammacoronavirus	Avian coronavirus	Gallus gallus	Chicken (Ramakrishnan et al., 2019)	South Korea	2009	Furin05	ETRRFRR|ST	540	0.495	Fig.2F
spike protein [Infectious bronchitis virus]	IBV| AFP50242| ETRRSRR|ST	AFP50242	1168	Gammacoronavirus	Avian coronavirus	Gallus gallus	Chicken (Ramakrishnan et al., 2019)	South Korea	2009	Furin07	ETRRSRR|ST	543	0.861	Fig.2F
spike protein [Infectious bronchitis virus]	IBV| AJR29313| GTRRSRR|SV	AJR29313	1167	Gammacoronavirus	Avian coronavirus	Gallus gallus	Chicken (Ramakrishnan et al., 2019)	China	2009	Furin18	GTRRSRR|SV	542	0.918	Fig.2F
spike protein [Infectious bronchitis virus]	IBV| ASM61960| SRRRTGR|ST	ASM61960	1157	Gammacoronavirus	Avian coronavirus	Gallus gallus	Chicken (Ramakrishnan et al., 2019)	Uruguay	2009	Furin49	SRRRTGR|ST	541	0.704	Fig.2F
spike protein [Infectious bronchitis virus]	IBV| APY23551| SSHRHRR|SI	APY23551	1165	Gammacoronavirus	Avian coronavirus	Gallus gallus	Chicken (Ramakrishnan et al., 2019)	China	2009	Furin50	SSHRHRR|SI	540	0.914	Fig.2F
spike protein [Infectious bronchitis virus]	IBV| APY26843| SSHRRRR|SI	APY26843	1165	Gammacoronavirus	Avian coronavirus	Gallus gallus	Chicken (Ramakrishnan et al., 2019)	China	2009	Furin53	SSHRRRR|SI	540	0.95	Fig.2F
spike protein [Infectious bronchitis virus]	IBV| AQD20683| SSHRRRR|SI	AQD20683	1165	Gammacoronavirus	Avian coronavirus	Gallus gallus	Chicken (Ramakrishnan et al., 2019)	China	2009	Furin53	SSHRRRR|SI	540	0.951	Fig.2F
spike protein [Infectious bronchitis virus]	IBV| AQD20728| SSHRRRR|SI	AQD20728	1165	Gammacoronavirus	Avian coronavirus	Gallus gallus	Chicken (Ramakrishnan et al., 2019)	China	2009	Furin53	SSHRRRR|SI	540	0.95	Fig.2F
spike protein [Infectious bronchitis virus]	IBV| APZ73733| SSHRRRR|SI	APZ73733	1165	Gammacoronavirus	Avian coronavirus	Gallus gallus	Chicken (Ramakrishnan et al., 2019)	China	2009	Furin53	SSHRRRR|SI	540	0.95	Fig.2F
spike protein [Infectious bronchitis virus]	IBV| APZ73688| SSHRRRR|SI	APZ73688	1165	Gammacoronavirus	Avian coronavirus	Gallus gallus	Chicken (Ramakrishnan et al., 2019)	China	2009	Furin53	SSHRRRR|SI	540	0.95	Fig.2F
spike protein [Infectious bronchitis virus]	IBV| AMO03292| SSHRRRR|SI	AMO03292	1165	Gammacoronavirus	Avian coronavirus	Gallus gallus	Chicken (Ramakrishnan et al., 2019)	Poland	2009	Furin53	SSHRRRR|SI	540	0.95	Fig.2F
spike protein [Infectious bronchitis virus]	IBV| AGZ89681| SSHRRRR|SI	AGZ89681	1167	Gammacoronavirus	Avian coronavirus	Gallus gallus	Chicken (Ramakrishnan et al., 2019)	China	2009	Furin53	SSHRRRR|SI	542	0.95	Fig.2F
spike glycoprotein [Infectious bronchitis virus]	IBV| AHB78800| TSHRRKR|SV	AHB78800	1171	Gammacoronavirus	Avian coronavirus	Gallus gallus	Chicken (Ramakrishnan et al., 2019)	China	2009	Furin76	TSHRRKR|SV	546	0.892	Fig.2F
spike protein [Infectious bronchitis virus]	IBV| AGC01542| TSHRRKR|SV	AGC01542	1171	Gammacoronavirus	Avian coronavirus	Gallus gallus	Chicken (Ramakrishnan et al., 2019)	China	2009	Furin76	TSHRRKR|SV	546	0.892	Fig.2F
spike protein [Infectious bronchitis virus]	IBV| AFP50230| ETRRFRR|ST	AFP50230	1164	Gammacoronavirus	Avian coronavirus	Gallus gallus	Chicken (Ramakrishnan et al., 2019)	South Korea	2010	Furin05	ETRRFRR|ST	539	0.955	Fig.2F
spike protein [Infectious bronchitis virus]	IBV| AFP50202| ETRRFRR|ST	AFP50202	1165	Gammacoronavirus	Avian coronavirus	Gallus gallus	Chicken (Ramakrishnan et al., 2019)	South Korea	2010	Furin05	ETRRFRR|ST	540	0.95	Fig.2F
spike glycoprotein [Infectious bronchitis virus]	IBV| ANO81443| ETRRLRR|ST	ANO81443	1164	Gammacoronavirus	Avian coronavirus	Gallus gallus	Chicken (Ramakrishnan et al., 2019)	China	2010	Furin06	ETRRLRR|ST	539	0.953	Fig.2F
spike protein [Infectious bronchitis virus]	IBV| ADY62542| GSRRFRR|SI	ADY62542	1163	Gammacoronavirus	Avian coronavirus	Gallus gallus	Chicken (Ramakrishnan et al., 2019)	China	2010	Furin08	GSRRFRR|SI	538	0.918	Fig.2F
spike protein [Infectious bronchitis virus]	IBV| AEP84736| GTRRFRR|SI	AEP84736	1162	Gammacoronavirus	Avian coronavirus	Gallus gallus	Chicken (Ramakrishnan et al., 2019)	China	2010	Furin15	GTRRFRR|SI	537	0.881	Fig.2F
spike protein [Infectious bronchitis virus]	IBV| AFP50206| GTRRFRR|SI	AFP50206	1165	Gammacoronavirus	Avian coronavirus	Gallus gallus	Chicken (Ramakrishnan et al., 2019)	South Korea	2010	Furin15	GTRRFRR|SI	540	0.846	Fig.2F
spike glycoprotein [Infectious bronchitis virus]	IBV| ADF47690| GTRRSRR|SV	ADF47690	1169	Gammacoronavirus	Avian coronavirus	Gallus gallus	Chicken (Ramakrishnan et al., 2019)	USA	2010	Furin18	GTRRSRR|SV	544	0.938	Fig.2F
spike protein [Infectious bronchitis virus]	IBV| APY23596| SSHRRRR|SF	APY23596	1165	Gammacoronavirus	Avian coronavirus	Gallus gallus	Chicken (Ramakrishnan et al., 2019)	China	2010	Furin52	SSHRRRR|SF	540	0.943	Fig.2F
spike protein [Infectious bronchitis virus]	IBV| AKC34133| SSHRRRR|SI	AKC34133	1145	Gammacoronavirus	Avian coronavirus	Gallus gallus	Chicken (Ramakrishnan et al., 2019)	South Africa	2010	Furin53	SSHRRRR|SI	520	0.95	Fig.2F
spike protein [Infectious bronchitis virus]	IBV| APY26789| SSHRRRR|SI	APY26789	1165	Gammacoronavirus	Avian coronavirus	Gallus gallus	Chicken (Ramakrishnan et al., 2019)	China	2010	Furin53	SSHRRRR|SI	540	0.95	Fig.2F
spike protein [Infectious bronchitis virus]	IBV| APY26798| SSHRRRR|SI	APY26798	1165	Gammacoronavirus	Avian coronavirus	Gallus gallus	Chicken (Ramakrishnan et al., 2019)	China	2010	Furin53	SSHRRRR|SI	540	0.95	Fig.2F
spike protein [Infectious bronchitis virus]	IBV| AQD20674| SSHRRRR|SI	AQD20674	1165	Gammacoronavirus	Avian coronavirus	Gallus gallus	Chicken (Ramakrishnan et al., 2019)	China	2010	Furin53	SSHRRRR|SI	540	0.94	Fig.2F
spike protein [Infectious bronchitis virus]	IBV| AQD20701| SSHRRRR|SI	AQD20701	1165	Gammacoronavirus	Avian coronavirus	Gallus gallus	Chicken (Ramakrishnan et al., 2019)	China	2010	Furin53	SSHRRRR|SI	540	0.95	Fig.2F
spike protein [Infectious bronchitis virus]	IBV| ARB66108| SSHRRRR|SI	ARB66108	1165	Gammacoronavirus	Avian coronavirus	Gallus gallus	Chicken (Ramakrishnan et al., 2019)	China	2010	Furin53	SSHRRRR|SI	540	0.95	Fig.2F
spike protein [Infectious bronchitis virus]	IBV| AFP50306| ETRRSRR|ST	AFP50306	1162	Gammacoronavirus	Avian coronavirus	Gallus gallus	Chicken (Ramakrishnan et al., 2019)	South Korea	2011	Furin07	ETRRSRR|ST	537	0.861	Fig.2F
spike protein [Infectious bronchitis virus]	IBV| APV46139| GSRRFRR|SI	APV46139	1165	Gammacoronavirus	Avian coronavirus	Gallus gallus	Chicken (Ramakrishnan et al., 2019)	China	2011	Furin08	GSRRFRR|SI	540	0.918	Fig.2F
Spike (S) glycoprotein [Infectious bronchitis virus]	IBV| AIG54283| GSRRSRR|SV	AIG54283	1167	Gammacoronavirus	Avian coronavirus	Gallus gallus	Chicken (Ramakrishnan et al., 2019)	Australia	2011	Furin11	GSRRSRR|SV	542	0.943	Fig.2F
spike protein [Infectious bronchitis virus]	IBV| ASM61973| GSRRSRR|SV	ASM61973	1169	Gammacoronavirus	Avian coronavirus	Gallus gallus	Chicken (Ramakrishnan et al., 2019)	Uruguay	2011	Furin11	GSRRSRR|SV	544	0.943	Fig.2F
spike protein [Infectious bronchitis virus]	IBV| AHX25929| GTRRFRR|SI	AHX25929	1162	Gammacoronavirus	Avian coronavirus	Gallus gallus	Chicken (Ramakrishnan et al., 2019)	China	2011	Furin15	GTRRFRR|SI	537	0.846	Fig.2F
spike protein [Infectious bronchitis virus]	IBV| AHX25893| GTRRSRR|SI	AHX25893	1162	Gammacoronavirus	Avian coronavirus	Gallus gallus	Chicken (Ramakrishnan et al., 2019)	China	2011	Furin16	GTRRSRR|SI	537	0.718	Fig.2F
spike protein [Infectious bronchitis virus]	IBV| AHN54764| GTRRSRR|SV	AHN54764	1164	Gammacoronavirus	Avian coronavirus	Gallus gallus	Chicken (Ramakrishnan et al., 2019)	Ukraine	2011	Furin18	GTRRSRR|SV	539	0.938	Fig.2F
spike protein [Infectious bronchitis virus]	IBV| AQD20737| RSHRRRR|SI	AQD20737	1165	Gammacoronavirus	Avian coronavirus	Gallus gallus	Chicken (Ramakrishnan et al., 2019)	China	2011	Furin41	RSHRRRR|SI	540	0.95	Fig.2F
spike protein [Infectious bronchitis virus]	IBV| AFP50282| SAHRRRR|SI	AFP50282	1165	Gammacoronavirus	Avian coronavirus	Gallus gallus	Chicken (Ramakrishnan et al., 2019)	South Korea	2011	Furin43	SAHRRRR|SI	540	0.974	Fig.2F
spike protein [Infectious bronchitis virus]	IBV| AFP50286| SAHRRRR|SI	AFP50286	1165	Gammacoronavirus	Avian coronavirus	Gallus gallus	Chicken (Ramakrishnan et al., 2019)	South Korea	2011	Furin43	SAHRRRR|SI	540	0.974	Fig.2F
spike protein [Infectious bronchitis virus]	IBV| AZA07860| SSHRRRR|SI	AZA07860	1156	Gammacoronavirus	Avian coronavirus	Gallus gallus	Chicken (Ramakrishnan et al., 2019)	China	2011	Furin53	SSHRRRR|SI	540	0.95	Fig.2F
spike protein [Infectious bronchitis virus]	IBV| ANI87711| SSHRRRR|SI	ANI87711	1165	Gammacoronavirus	Avian coronavirus	Gallus gallus	Chicken (Ramakrishnan et al., 2019)	China	2011	Furin53	SSHRRRR|SI	540	0.95	Fig.2F
spike protein [Infectious bronchitis virus]	IBV| APY26763| SSHRRRR|SI	APY26763	1165	Gammacoronavirus	Avian coronavirus	Gallus gallus	Chicken (Ramakrishnan et al., 2019)	China	2011	Furin53	SSHRRRR|SI	540	0.95	Fig.2F
spike protein [Infectious bronchitis virus]	IBV| AQD20710| SSHRRRR|SI	AQD20710	1165	Gammacoronavirus	Avian coronavirus	Gallus gallus	Chicken (Ramakrishnan et al., 2019)	China	2011	Furin53	SSHRRRR|SI	540	0.95	Fig.2F
spike protein [Infectious bronchitis virus]	IBV| AQY55884| SSHRRRR|SI	AQY55884	1165	Gammacoronavirus	Avian coronavirus	Gallus gallus	Chicken (Ramakrishnan et al., 2019)	China	2011	Furin53	SSHRRRR|SI	540	0.95	Fig.2F
spike protein [Infectious bronchitis virus]	IBV| ARB66126| SSHRRRR|SI	ARB66126	1165	Gammacoronavirus	Avian coronavirus	Gallus gallus	Chicken (Ramakrishnan et al., 2019)	China	2011	Furin53	SSHRRRR|SI	540	0.95	Fig.2F
spike protein [Infectious bronchitis virus]	IBV| APV46112| SSHRRRR|SI	APV46112	1165	Gammacoronavirus	Avian coronavirus	Gallus gallus	Chicken (Ramakrishnan et al., 2019)	China	2011	Furin53	SSHRRRR|SI	540	0.94	Fig.2F
spike protein [Infectious bronchitis virus]	IBV| AFP50278| SSHRRRR|SI	AFP50278	1165	Gammacoronavirus	Avian coronavirus	Gallus gallus	Chicken (Ramakrishnan et al., 2019)	South Korea	2011	Furin53	SSHRRRR|SI	540	0.95	Fig.2F
spike protein [Infectious bronchitis virus]	IBV| AFP50298| SSHRRRR|SI	AFP50298	1165	Gammacoronavirus	Avian coronavirus	Gallus gallus	Chicken (Ramakrishnan et al., 2019)	South Korea	2011	Furin53	SSHRRRR|SI	540	0.95	Fig.2F
spike protein [Infectious bronchitis virus]	IBV| QDA76273| TSHRRKR|SV	QDA76273	1171	Gammacoronavirus	Avian coronavirus	Gallus gallus	Chicken (Ramakrishnan et al., 2019)	China	2011	Furin76	TSHRRKR|SV	546	0.892	Fig.2F
spike protein [Infectious bronchitis virus]	IBV| AJT47896| VSRRHRR|SI	AJT47896	1166	Gammacoronavirus	Avian coronavirus	Gallus gallus	Chicken (Ramakrishnan et al., 2019)	China	2011	Furin84	VSRRHRR|SI	541	0.902	Fig.2F
spike protein [Infectious bronchitis virus]	IBV| QDQ69173| SSHRRRR|SI	QDQ69173	1160	Gammacoronavirus	Avian coronavirus	Gallus gallus	Chicken (Ramakrishnan et al., 2019)	Poland	2012	Furin53	SSHRRRR|SI	535	0.95	Fig.2F
spike protein [Infectious bronchitis virus]	IBV| AQD20719| SSHRRRR|SI	AQD20719	1165	Gammacoronavirus	Avian coronavirus	Gallus gallus	Chicken (Ramakrishnan et al., 2019)	China	2012	Furin53	SSHRRRR|SI	540	0.94	Fig.2F
spike protein [Infectious bronchitis virus]	IBV| AQY03959| SSHRRRR|SI	AQY03959	1165	Gammacoronavirus	Avian coronavirus	Gallus gallus	Chicken (Ramakrishnan et al., 2019)	China	2012	Furin53	SSHRRRR|SI	540	0.95	Fig.2F
spike protein [Infectious bronchitis virus]	IBV| APV46184| SSHRRRR|SI	APV46184	1165	Gammacoronavirus	Avian coronavirus	Gallus gallus	Chicken (Ramakrishnan et al., 2019)	China	2012	Furin53	SSHRRRR|SI	540	0.95	Fig.2F
spike protein [Infectious bronchitis virus]	IBV| AQD20746| SSHRRRR|SI	AQD20746	1165	Gammacoronavirus	Avian coronavirus	Gallus gallus	Chicken (Ramakrishnan et al., 2019)	China	2012	Furin53	SSHRRRR|SI	540	0.95	Fig.2F
spike protein [Infectious bronchitis virus]	IBV| AQD20755| SSHRRRR|SI	AQD20755	1165	Gammacoronavirus	Avian coronavirus	Gallus gallus	Chicken (Ramakrishnan et al., 2019)	China	2012	Furin53	SSHRRRR|SI	540	0.95	Fig.2F
spike protein [Infectious bronchitis virus]	IBV| APV46157| SSHRRRR|SI	APV46157	1165	Gammacoronavirus	Avian coronavirus	Gallus gallus	Chicken (Ramakrishnan et al., 2019)	China	2012	Furin53	SSHRRRR|SI	540	0.95	Fig.2F
spike protein [Infectious bronchitis virus]	IBV| AHX25992| ETRRFRR|ST	AHX25992	1162	Gammacoronavirus	Avian coronavirus	Gallus gallus	Chicken (Ramakrishnan et al., 2019)	China	2013	Furin05	ETRRFRR|ST	537	0.775	Fig.2F
spike protein [Infectious bronchitis virus]	IBV| AJP16739| GSRRFRR|SI	AJP16739	1162	Gammacoronavirus	Avian coronavirus	Gallus gallus	Chicken (Ramakrishnan et al., 2019)	China	2013	Furin08	GSRRFRR|SI	537	0.918	Fig.2F
spike S glycoprotein [Avian coronavirus]	IBV| ANY59000| GSRRSRR|SV	ANY59000	1169	Gammacoronavirus	Avian coronavirus	Gallus gallus	Chicken (Ramakrishnan et al., 2019)	Brazil	2013	Furin11	GSRRSRR|SV	544	0.943	Fig.2F
spike S glycoprotein [Avian coronavirus]	ACoV| AXQ05191| GSRRSRR|SV	AXQ05191	1169	Gammacoronavirus	Avian coronavirus	Gallus gallus	Chicken (Ramakrishnan et al., 2019)	Brazil	2013	Furin11	GSRRSRR|SV	544	0.943	Fig.2F
spike protein [Infectious bronchitis virus]	IBV| QDA76327| GTRRFRR|SI	QDA76327	1162	Gammacoronavirus	Avian coronavirus	Gallus gallus	Chicken (Ramakrishnan et al., 2019)	China	2013	Furin15	GTRRFRR|SI	537	0.881	Fig.2F
spike S glycoprotein [Avian coronavirus]	ACoV| AXQ05201| GTRRFRR|SI	AXQ05201	1162	Gammacoronavirus	Avian coronavirus	Gallus gallus	Chicken (Ramakrishnan et al., 2019)	Brazil	2013	Furin15	GTRRFRR|SI	537	0.881	Fig.2F
spike protein [Infectious bronchitis virus]	IBV| AKV60429| SRRRTGR|ST	AKV60429	1166	Gammacoronavirus	Avian coronavirus	Gallus gallus	Chicken (Ramakrishnan et al., 2019)	Italy	2013	Furin49	SRRRTGR|ST	541	0.732	Fig.2F
spike protein [Infectious bronchitis virus]	IBV| AJT47932| SSHRRRR|SI	AJT47932	1164	Gammacoronavirus	Avian coronavirus	Gallus gallus	Chicken (Ramakrishnan et al., 2019)	China	2013	Furin53	SSHRRRR|SI	539	0.95	Fig.2F
spike protein [Infectious bronchitis virus]	IBV| APY23497| SSHRRRR|SI	APY23497	1165	Gammacoronavirus	Avian coronavirus	Gallus gallus	Chicken (Ramakrishnan et al., 2019)	China	2013	Furin53	SSHRRRR|SI	540	0.95	Fig.2F
spike protein [Infectious bronchitis virus]	IBV| APY23506| SSHRRRR|SI	APY23506	1165	Gammacoronavirus	Avian coronavirus	Gallus gallus	Chicken (Ramakrishnan et al., 2019)	China	2013	Furin53	SSHRRRR|SI	540	0.95	Fig.2F
spike protein [Infectious bronchitis virus]	IBV| APY23515| SSHRRRR|SI	APY23515	1165	Gammacoronavirus	Avian coronavirus	Gallus gallus	Chicken (Ramakrishnan et al., 2019)	China	2013	Furin53	SSHRRRR|SI	540	0.95	Fig.2F
spike protein [Infectious bronchitis virus]	IBV| APY26807| SSHRRRR|SI	APY26807	1165	Gammacoronavirus	Avian coronavirus	Gallus gallus	Chicken (Ramakrishnan et al., 2019)	China	2013	Furin53	SSHRRRR|SI	540	0.95	Fig.2F
spike protein [Infectious bronchitis virus]	IBV| APZ73661| SSHRRRR|SI	APZ73661	1165	Gammacoronavirus	Avian coronavirus	Gallus gallus	Chicken (Ramakrishnan et al., 2019)	China	2013	Furin53	SSHRRRR|SI	540	0.95	Fig.2F
spike protein [Infectious bronchitis virus]	IBV| APZ73742| SSHRRRR|SI	APZ73742	1165	Gammacoronavirus	Avian coronavirus	Gallus gallus	Chicken (Ramakrishnan et al., 2019)	China	2013	Furin53	SSHRRRR|SI	540	0.95	Fig.2F
spike protein [Infectious bronchitis virus]	IBV| APZ73751| SSHRRRR|SI	APZ73751	1165	Gammacoronavirus	Avian coronavirus	Gallus gallus	Chicken (Ramakrishnan et al., 2019)	China	2013	Furin53	SSHRRRR|SI	540	0.951	Fig.2F
spike protein [Infectious bronchitis virus]	IBV| AQY55866| SSHRRRR|SI	AQY55866	1165	Gammacoronavirus	Avian coronavirus	Gallus gallus	Chicken (Ramakrishnan et al., 2019)	China	2013	Furin53	SSHRRRR|SI	540	0.95	Fig.2F
spike protein [Infectious bronchitis virus]	IBV| ARB66171| SSHRRRR|SI	ARB66171	1165	Gammacoronavirus	Avian coronavirus	Gallus gallus	Chicken (Ramakrishnan et al., 2019)	China	2013	Furin53	SSHRRRR|SI	540	0.94	Fig.2F
spike protein [Infectious bronchitis virus]	IBV| APZ73778| SSHRRRR|SV	APZ73778	1156	Gammacoronavirus	Avian coronavirus	Gallus gallus	Chicken (Ramakrishnan et al., 2019)	China	2013	Furin54	SSHRRRR|SV	540	0.935	Fig.2F
spike protein [Infectious bronchitis virus]	IBV| AIY51828| SSRRSRR|SM	AIY51828	1169	Gammacoronavirus	Avian coronavirus	Gallus gallus	Chicken (Ramakrishnan et al., 2019)	China	2013	Furin60	SSRRSRR|SM	544	0.839	Fig.2F
spike protein [Infectious bronchitis virus]	IBV| ANI21149| ETRRFRR|ST	ANI21149	1165	Gammacoronavirus	Avian coronavirus	Gallus gallus	Chicken (Ramakrishnan et al., 2019)	China	2014	Furin05	ETRRFRR|ST	540	0.775	Fig.2F
spike glycoprotein [Infectious bronchitis virus]	IBV| AMR60480| GSRRFRR|SI	AMR60480	1156	Gammacoronavirus	Avian coronavirus	Gallus gallus	Chicken (Ramakrishnan et al., 2019)	China	2014	Furin08	GSRRFRR|SI	540	0.918	Fig.2F
spike protein [Infectious bronchitis virus]	IBV| AKS25225| GSRRFRR|SI	AKS25225	1165	Gammacoronavirus	Avian coronavirus	Gallus gallus	Chicken (Ramakrishnan et al., 2019)	China	2014	Furin08	GSRRFRR|SI	540	0.918	Fig.2F
spike protein [Infectious bronchitis virus]	IBV| AQY55875| GSRRFRR|SI	AQY55875	1165	Gammacoronavirus	Avian coronavirus	Gallus gallus	Chicken (Ramakrishnan et al., 2019)	China	2014	Furin08	GSRRFRR|SI	540	0.918	Fig.2F
spike protein [Infectious bronchitis virus]	IBV| AYA44691| GTHRSRR|SV	AYA44691	1168	Gammacoronavirus	Avian coronavirus	Gallus gallus	Chicken (Ramakrishnan et al., 2019)	USA	2014	Furin14	GTHRSRR|SV	543	0.892	Fig.2F
spike glycoprotein [Infectious bronchitis virus]	IBV| ARS23139| GTRRFRR|SI	ARS23139	1162	Gammacoronavirus	Avian coronavirus	Gallus gallus	Chicken (Ramakrishnan et al., 2019)	Egypt	2014	Furin15	GTRRFRR|SI	537	0.846	Fig.2F
spike protein [Infectious bronchitis virus]	IBV| AJP16712| GTRRSRR|SV	AJP16712	1162	Gammacoronavirus	Avian coronavirus	Gallus gallus	Chicken (Ramakrishnan et al., 2019)	China	2014	Furin18	GTRRSRR|SV	537	0.944	Fig.2F
spike protein [Infectious bronchitis virus]	IBV| AJT47905| GTRRSRR|SV	AJT47905	1164	Gammacoronavirus	Avian coronavirus	Gallus gallus	Chicken (Ramakrishnan et al., 2019)	China	2014	Furin18	GTRRSRR|SV	539	0.944	Fig.2F
spike protein [Infectious bronchitis virus]	IBV| QAA92377| GTRRVRR|SI	QAA92377	1163	Gammacoronavirus	Avian coronavirus	Gallus gallus	Chicken (Ramakrishnan et al., 2019)	Malaysia	2014	Furin19	GTRRVRR|SI	538	0.943	Fig.2F
spike glycoprotein [Infectious bronchitis virus]	IBV| APY20694| SSHRRRR|SI	APY20694	1165	Gammacoronavirus	Avian coronavirus	Gallus gallus	Chicken (Ramakrishnan et al., 2019)	Sudan	2014	Furin53	SSHRRRR|SI	540	0.95	Fig.2F
spike protein [Infectious bronchitis virus]	IBV| APX44038| SSHRRRR|SI	APX44038	1164	Gammacoronavirus	Avian coronavirus	Gallus gallus	Chicken (Ramakrishnan et al., 2019)	China	2014	Furin53	SSHRRRR|SI	539	0.95	Fig.2F
spike protein [Infectious bronchitis virus]	IBV| AKS25243| SSHRRRR|SI	AKS25243	1165	Gammacoronavirus	Avian coronavirus	Gallus gallus	Chicken (Ramakrishnan et al., 2019)	China	2014	Furin53	SSHRRRR|SI	540	0.95	Fig.2F
spike protein [Infectious bronchitis virus]	IBV| APZ73769| SSHRRRR|SI	APZ73769	1165	Gammacoronavirus	Avian coronavirus	Gallus gallus	Chicken (Ramakrishnan et al., 2019)	China	2014	Furin53	SSHRRRR|SI	540	0.95	Fig.2F
spike protein [Infectious bronchitis virus]	IBV| ARB66144| SSHRRRR|SI	ARB66144	1165	Gammacoronavirus	Avian coronavirus	Gallus gallus	Chicken (Ramakrishnan et al., 2019)	China	2014	Furin53	SSHRRRR|SI	540	0.95	Fig.2F
spike protein [Infectious bronchitis virus]	IBV| ARB66153| SSHRRRR|SI	ARB66153	1165	Gammacoronavirus	Avian coronavirus	Gallus gallus	Chicken (Ramakrishnan et al., 2019)	China	2014	Furin53	SSHRRRR|SI	540	0.95	Fig.2F
spike glycoprotein [Infectious bronchitis virus]	IBV| ARS23152| STRRTRR|ST	ARS23152	1163	Gammacoronavirus	Avian coronavirus	Gallus gallus	Chicken (Ramakrishnan et al., 2019)	Egypt	2014	Furin63	STRRTRR|ST	538	0.787	Fig.2F
spike glycoprotein [Infectious bronchitis virus]	IBV| ANO81454| TSHRRKR|SV	ANO81454	1171	Gammacoronavirus	Avian coronavirus	Gallus gallus	Chicken (Ramakrishnan et al., 2019)	China	2014	Furin76	TSHRRKR|SV	546	0.892	Fig.2F
spike glycoprotein [Infectious bronchitis virus]	IBV| AQY61305| VSRRHRR|SI	AQY61305	1168	Gammacoronavirus	Avian coronavirus	Gallus gallus	Chicken (Ramakrishnan et al., 2019)	China	2014	Furin84	VSRRHRR|SI	543	0.845	Fig.2F
spike glycoprotein [Infectious bronchitis virus]	IBV| AQY61314| VSRRHRR|SI	AQY61314	1168	Gammacoronavirus	Avian coronavirus	Gallus gallus	Chicken (Ramakrishnan et al., 2019)	China	2014	Furin84	VSRRHRR|SI	543	0.845	Fig.2F
spike protein [Bat Hp-betacoronavirus/Zhejiang2013]	Bat-CoV/Zhejiang2013| AIL94216| TRLRTAR|AA	AIL94216	1317	Betacoronavirus	Bat Hp-betacoronavirus Zhejiang2013	Hipposideros pratti	unkown	China	2013	Furin75	TRLRTAR|AA	727	0.608	Fig.2F
spike protein [MERS-CoV]	MERS-CoV| YP_009047204.1| LTLRSVR|SV	YP_009047204.1	1353	Betacoronavirus	MERS-CoV	Homo sapiens	Bat (Taphozous perforates)(Memish et al., 2013)	Saudi Arabia	2012	Furin30	LTLRSVR|SV	751	0.78	Fig.2F
spike glycoprotein [Human coronavirus OC43]	HCoV-OC43| AJC98127| KNRRSRR|AI	AJC98127	1362	Betacoronavirus	Betacoronavirus 1	Homo sapiens	Bat (Lau et al., 2015; Ye et al., 2020)	China	2010	Furin27	KNRRSRR|AI	767	0.974	Fig.2F
spike surface glycoprotein [Human coronavirus OC43]	HCoV-OC43| AIV42011| KNRRSRR|AI	AIV42011	1358	Betacoronavirus	Betacoronavirus 1	Homo sapiens	Bat (Lau et al., 2015; Ye et al., 2020)	China	2010	Furin27	KNRRSRR|AI	763	0.974	Fig.2F
spike surface glycoprotein [Human coronavirus OC43]	HCoV-OC43| AIV41783| KNRRSRR|AI	AIV41783	1362	Betacoronavirus	Betacoronavirus 1	Homo sapiens	Bat (Lau et al., 2015; Ye et al., 2020)	China	2010	Furin27	KNRRSRR|AI	767	0.974	Fig.2F
spike surface glycoprotein [Human coronavirus OC43]	HCoV-OC43| AIV41831| KNRRSRR|AI	AIV41831	1364	Betacoronavirus	Betacoronavirus 1	Homo sapiens	Bat (Lau et al., 2015; Ye et al., 2020)	China	2010	Furin27	KNRRSRR|AI	769	0.974	Fig.2F
spike surface glycoprotein [Human coronavirus OC43]	HCoV-OC43| AIV41873| KNRRSRR|AI	AIV41873	1358	Betacoronavirus	Betacoronavirus 1	Homo sapiens	Bat (Lau et al., 2015; Ye et al., 2020)	China	2012	Furin27	KNRRSRR|AI	763	0.974	Fig.2F
spike glycoprotein [Murine hepatitis virus]	MHV| ATN37888| KSRRAHR|SV	ATN37888	1324	Betacoronavirus	Murine coronavirus	Mus musculus	Rodents (Taguchi et al., 1979)	USA	2014	Furin28	KSRRAHR|SV	717	0.76	Fig.2F
spike protein [Bat coronavirus]	Bat-CoV| ANA96039| VTSFRRR|SA	ANA96039	1352	Betacoronavirus	Bat coronavirus	Myotis daubentonii	unkown	China	2012	Furin85	VTSFRRR|SA	751	0.929	Fig.2F
spike protein [Coronavirus Neoromicia/PML-PHE1/RSA/2011]	Neoromicia-CoV| AGY29650| TNLRSGR|ST	AGY29650	1344	Betacoronavirus	Unclassified Betacoronavirus	Neoromicia capensis	unkown	South Africa	2011	Furin70	TNLRSGR|ST	745	0.942	Fig.2F
spike glycoprotein [Bat coronavirus]	Bat-CoV| ARJ34226| TNLRVGR|ST	ARJ34226	1345	Betacoronavirus	Bat coronavirus	Pipistrellus	unkown	Uganda	2013	Furin71	TNLRVGR|ST	746	0.542	Fig.2F
spike glycoprotein [BtPa-BetaCoV/GD2013]	BtPa-Beta-CoV/GD2013| AIA62343| TSSRLRR|AT	AIA62343	1353	Betacoronavirus	Pipistrellus bat coronavirus HKU5	Pipistrellus abramus	unkown	China	2013	Furin79	TSSRLRR|AT	746	0.963	Fig.2F
spike glycoprotein [Betacoronavirus sp.]	Beta-CoV sp.| AYR18616| IAHRGRR|AL	AYR18616	1345	Betacoronavirus	Betacoronavirus sp.	Rattus argentiventer	unkown	Viet Nam	2014	Furin23	IAHRGRR|AL	749	0.818	Fig.2F
spike glycoprotein [Betacoronavirus sp.]	Beta-CoV sp.| AYR18599| TAHRGRR|AL	AYR18599	1345	Betacoronavirus	Betacoronavirus sp.	Rattus argentiventer	unkown	Viet Nam	2014	Furin65	TAHRGRR|AL	749	0.818	Fig.2F
spike glycoprotein [Betacoronavirus HKU24]	Beta-CoV HKU24| AJA91196| STWRAKR|DL	AJA91196	1358	Betacoronavirus	China Rattus coronavirus HKU24	Rattus norvegicus	Rodents (Lau et al., 2015)	China	2012	Furin64	STWRAKR|DL	763	0.9	Fig.2F
spike protein [Bovine coronavirus]	BCoV| ANJ04974| TKRRSRR|SI	ANJ04974	1363	Betacoronavirus	Betacoronavirus 1	Bos taurus	unkown	China	2015	Furin69	TKRRSRR|SI	768	0.9	Fig.2G
spike protein [Bovine coronavirus]	BCoV| AVZ61129| TKRRSRR|SI	AVZ61129	1363	Betacoronavirus	Betacoronavirus 1	Bos taurus	unkown	USA	2016	Furin69	TKRRSRR|SI	768	0.9	Fig.2G
spike protein [Bovine coronavirus]	BCoV| AVZ61109| TKRRSRR|SI	AVZ61109	1363	Betacoronavirus	Betacoronavirus 1	Bos taurus	unkown	USA	2017	Furin69	TKRRSRR|SI	768	0.9	Fig.2G
spike protein [Canada goose coronavirus]	Canada goose-CoV| QCB65097| NNTRRKR|SL	QCB65097	1184	Gammacoronavirus	Canada goose coronavirus	Branta canadensis	unkown	Canada	2017	Furin34	NNTRRKR|SL	558	0.596	Fig.2G
spike protein [MERS-CoV]	MERS-CoV| ANI69900| LTPRSVR|SV	ANI69900	1353	Betacoronavirus	MERS-CoV	Camelus dromedarius	Bat (Taphozous perforates) (Memish et al., 2013)	United Arab Emirates	2015	Furin31	LTPRSVR|SV	751	0.914	Fig.2G
spike protein [MERS-CoV]	MERS-CoV| QAT98898| LTPRSVR|SV	QAT98898	1353	Betacoronavirus	MERS-CoV	Camelus dromedarius	Bat (Taphozous perforates) (Memish et al., 2013)	Kenya	2017	Furin31	LTPRSVR|SV	751	0.914	Fig.2G
spike protein [Feline alphacoronavirus 1]	FCoV| AYF53093| HSRRSRR|ST	AYF53093	1467	Alphacoronavirus	Feline alphacoronavirus 1	Felis catus	unkown	Brazil	2015	Furin21	HSRRSRR|ST	794	0.948	Fig.2G
spike protein [Feline coronavirus]	FCoV| ASU62488| QVKRLRR|ST	ASU62488	1467	Alphacoronavirus	Alphacoronavirus 1	Felis catus	unkown	Belgium	2015	Furin39	QVKRLRR|ST	794	0.922	Fig.2G
spike protein [Feline coronavirus]	FCoV| ASU62499| TQSRRSR|GP	ASU62499	1244	Alphacoronavirus	Alphacoronavirus 1	Felis catus	unkown	Denmark	2015	Furin73	TQSRRSR|GP	571	0.798	Fig.2G
spike protein [Feline coronavirus]	FCoV| AUG98141| HTRRSRR|SP	AUG98141	1469	Alphacoronavirus	Alphacoronavirus 1	Felis catus	unkown	China	2016	Furin22	HTRRSRR|SP	796	0.806	Fig.2G
spike protein [Feline coronavirus]	FCoV| ASB16887| QSRRSRR|ST	ASB16887	1467	Alphacoronavirus	Alphacoronavirus 1	Felis catus	unkown	China	2016	Furin38	QSRRSRR|ST	794	0.968	Fig.2G
spike protein [Feline coronavirus]	FCoV| QDM36987| YSRRSRR|SI	QDM36987	1465	Alphacoronavirus	Alphacoronavirus 1	Felis catus	unkown	China	2018	Furin87	YSRRSRR|SI	792	0.904	Fig.2G
spike protein [Infectious bronchitis virus]	IBV| AMD40263| ETRRFRR|ST	AMD40263	1165	Gammacoronavirus	Avian coronavirus	Gallus gallus	Chicken (Ramakrishnan et al., 2019)	China	2015	Furin05	ETRRFRR|ST	540	0.775	Fig.2G
spike protein [Infectious bronchitis virus]	IBV| API61790| GSRRFRR|SI	API61790	1161	Gammacoronavirus	Avian coronavirus	Gallus gallus	Chicken (Ramakrishnan et al., 2019)	China	2015	Furin08	GSRRFRR|SI	536	0.851	Fig.2G
spike glycoprotein [Infectious bronchitis virus]	IBV| QGX07410| GSRRSRR|SI	QGX07410	1169	Gammacoronavirus	Avian coronavirus	Gallus gallus	Chicken (Ramakrishnan et al., 2019)	USA	2015	Furin10	GSRRSRR|SI	544	0.893	Fig.2G
spike protein [Infectious bronchitis virus]	IBV| APY26772| SSHRRRR|SI	APY26772	1165	Gammacoronavirus	Avian coronavirus	Gallus gallus	Chicken (Ramakrishnan et al., 2019)	China	2015	Furin53	SSHRRRR|SI	540	0.95	Fig.2G
spike protein [Infectious bronchitis virus]	IBV| APZ73715| SSHRRRR|SI	APZ73715	1165	Gammacoronavirus	Avian coronavirus	Gallus gallus	Chicken (Ramakrishnan et al., 2019)	China	2015	Furin53	SSHRRRR|SI	540	0.947	Fig.2G
spike protein [Infectious bronchitis virus]	IBV| APV46130| SSHRRRR|SI	APV46130	1165	Gammacoronavirus	Avian coronavirus	Gallus gallus	Chicken (Ramakrishnan et al., 2019)	China	2015	Furin53	SSHRRRR|SI	540	0.95	Fig.2G
spike protein [Infectious bronchitis virus]	IBV| QAA92387| SSHRRRR|SI	QAA92387	1165	Gammacoronavirus	Avian coronavirus	Gallus gallus	Chicken (Ramakrishnan et al., 2019)	Malaysia	2015	Furin53	SSHRRRR|SI	540	0.95	Fig.2G
truncated spike protein [Infectious bronchitis virus]	IBV| AXT92415| STRRTRR|ST	AXT92415	1156	Gammacoronavirus	Avian coronavirus	Gallus gallus	Chicken (Ramakrishnan et al., 2019)	Iran	2015	Furin63	STRRTRR|ST	540	0.787	Fig.2G
spike glycoprotein [Infectious bronchitis virus]	IBV| AXX83283| SSHRRRR|SI	AXX83283	1164	Gammacoronavirus	Avian coronavirus	Gallus gallus	Chicken (Ramakrishnan et al., 2019)	China	2016	Furin53	SSHRRRR|SI	539	0.867	Fig.2G
spike glycoprotein [Infectious bronchitis virus]	IBV| AQY61369| SSHRRRR|SI	AQY61369	1166	Gammacoronavirus	Avian coronavirus	Gallus gallus	Chicken (Ramakrishnan et al., 2019)	China	2016	Furin53	SSHRRRR|SI	541	0.95	Fig.2G
spike glycoprotein [Infectious bronchitis virus]	IBV| ATD12171| TSHRRKR|SV	ATD12171	1170	Gammacoronavirus	Avian coronavirus	Gallus gallus	Chicken (Ramakrishnan et al., 2019)	China	2016	Furin76	TSHRRKR|SV	545	0.892	Fig.2G
spike protein [Infectious bronchitis virus]	IBV| QDA76237| TSHRRKR|SV	QDA76237	1170	Gammacoronavirus	Avian coronavirus	Gallus gallus	Chicken (Ramakrishnan et al., 2019)	China	2016	Furin76	TSHRRKR|SV	545	0.892	Fig.2G
spike protein [Infectious bronchitis virus]	IBV| QEI10561| TSHRRKR|SV	QEI10561	1170	Gammacoronavirus	Avian coronavirus	Gallus gallus	Chicken (Ramakrishnan et al., 2019)	China	2016	Furin76	TSHRRKR|SV	545	0.892	Fig.2G
spike protein [Infectious bronchitis virus]	IBV| QDA76246| TSHRRKR|SV	QDA76246	1171	Gammacoronavirus	Avian coronavirus	Gallus gallus	Chicken (Ramakrishnan et al., 2019)	China	2016	Furin76	TSHRRKR|SV	546	0.892	Fig.2G
spike protein [Infectious bronchitis virus]	IBV| AZA07514| TTHRGKR|ST	AZA07514	1162	Gammacoronavirus	Avian coronavirus	Gallus gallus	Chicken (Ramakrishnan et al., 2019)	China	2016	Furin81	TTHRGKR|ST	537	0.936	Fig.2G
spike glycoprotein [Infectious bronchitis virus]	IBV| QGM12391| GSRRSRR|SI	QGM12391	1166	Gammacoronavirus	Avian coronavirus	Gallus gallus	Chicken (Ramakrishnan et al., 2019)	Canada	2017	Furin10	GSRRSRR|SI	541	0.893	Fig.2G
spike protein [Infectious bronchitis virus]	IBV| AZA07833| GTRRSRR|SV	AZA07833	1165	Gammacoronavirus	Avian coronavirus	Gallus gallus	Chicken (Ramakrishnan et al., 2019)	China	2017	Furin18	GTRRSRR|SV	540	0.944	Fig.2G
spike protein [Infectious bronchitis virus]	IBV| AZA07856| GTRRSRR|SV	AZA07856	1165	Gammacoronavirus	Avian coronavirus	Gallus gallus	Chicken (Ramakrishnan et al., 2019)	China	2017	Furin18	GTRRSRR|SV	540	0.944	Fig.2G
spike protein [Infectious bronchitis virus]	IBV| QDQ69199| STRRTRR|ST	QDQ69199	1163	Gammacoronavirus	Avian coronavirus	Gallus gallus	Chicken (Ramakrishnan et al., 2019)	Poland	2017	Furin63	STRRTRR|ST	538	0.787	Fig.2G
spike protein [Infectious bronchitis virus]	IBV| QDA76219| TSHRRKR|SV	QDA76219	1171	Gammacoronavirus	Avian coronavirus	Gallus gallus	Chicken (Ramakrishnan et al., 2019)	China	2017	Furin76	TSHRRKR|SV	546	0.892	Fig.2G
spike protein [Infectious bronchitis virus]	IBV| QDA76228| TSHRRKR|SV	QDA76228	1171	Gammacoronavirus	Avian coronavirus	Gallus gallus	Chicken (Ramakrishnan et al., 2019)	China	2017	Furin76	TSHRRKR|SV	546	0.892	Fig.2G
spike glycoprotein [Infectious bronchitis virus]	IBV| QCX19619| ETHRSRR|SV	QCX19619	1166	Gammacoronavirus	Avian coronavirus	Gallus gallus	Chicken (Ramakrishnan et al., 2019)	USA	2019	Furin04	ETHRSRR|SV	541	0.953	Fig.2G
spike protein [Human coronavirus OC43]	HCoV-OC43| AVR40344| KNRRSRR|AI	AVR40344	1360	Betacoronavirus	Betacoronavirus 1	Homo sapiens	Bat (Lau et al., 2015; Ye et al., 2020).	USA	2017	Furin27	KNRRSRR|AI	765	0.974	Fig.2G
spike protein [Human coronavirus OC43]	HCoV-OC43| QEG03776| KNRRSRR|AI	QEG03776	1362	Betacoronavirus	Betacoronavirus 1	Homo sapiens	Bat (Lau et al., 2015; Ye et al., 2020).	USA	2019	Furin27	KNRRSRR|AI	767	0.974	Fig.2G
SARS-CoV-2	SARS-CoV-2| QHU36824| NSPRRAR|SV	QHU36824	1273	Betacoronavirus	Betacoronavirus	Homo sapiens	Bat (Rhinolophus affinis)(Zhou et al., 2020) or pangolin (Malayan pangolins)(Zhang et al., 2020)	China	2019	Furin35	NSPRRAR|SV	685	0.89	Fig.2G
spike glycoprotein [Human coronavirus HKU1]	HCoV-HKU1| ARB07438| SSRRKRR|GI	ARB07438	1352	Betacoronavirus	Human coronavirus HKU1	Homo sapiens	Rodents (Lau et al., 2015)	USA	2016	Furin57	SSRRKRR|GI	757	0.861	Fig.2G
spike glycoprotein [Human coronavirus HKU1]	HCoV-HKU1| AZS52618| SSRRKRR|GI	AZS52618	1351	Betacoronavirus	Human coronavirus HKU1	Homo sapiens	Rodents (Lau et al., 2015)	USA	2017	Furin57	SSRRKRR|GI	756	0.861	Fig.2G
spike protein [Water deer coronavirus]	Water deer-CoV| AVN88332| TKRRSRR|SI	AVN88332	1364	Betacoronavirus	Betacoronavirus 1	Hydropotes inermis	unkown	South Korea	2017	Furin69	TKRRSRR|SI	768	0.9	Fig.2G
spike protein [MERS-CoV]	MERS-CoV| ATQ39390| TNLRSGR|ST	ATQ39390	1344	Betacoronavirus	MERS-CoV	Neoromicia capensis	unkown	South Africa	2015	Furin70	TNLRSGR|ST	745	0.942	Fig.2G
spike glycoprotein [Human coronavirus OC43]	HCoV-OC43| AWW13511| KNRRSRR|AI	AWW13511	1359	Betacoronavirus	Betacoronavirus OC43	Pan troglodytes verus	Bat (Lau et al., 2015; Ye et al., 2020).	Cote d'Ivoire	2017	Furin27	KNRRSRR|AI	764	0.974	Fig.2G
spike glycoprotein [Pipistrellus abramus bat coronavirus HKU5-related]	Bat-CoV-HKU5-related| QHA24687| TSTRVRR|AT	QHA24687	1359	Betacoronavirus	Pipistrellus abramus bat coronavirus HKU5-related	Pipistrellus abramus	unkown	China	2018	Furin80	TSTRVRR|AT	751	0.909	Fig.2G
spike glycoprotein [Betacoronavirus sp.]	Beta-CoV sp.| AYR18670| ATRRAKR|DL	AYR18670	1358	Betacoronavirus	Betacoronavirus sp.	Rattus argentiventer	unkown	Viet Nam	2015	Furin01	ATRRAKR|DL	763	0.824	Fig.2G
spike glycoprotein [Porcine hemagglutinating encephalomyelitis virus]	PHEV| ASB17086| TALRSRR|SF	ASB17086	1348	Betacoronavirus	Betacoronavirus 1	Sus scrofa	Pig (Meurens et al., 2012)	Netherlands	2015	Furin66	TALRSRR|SF	754	0.907	Fig.2G
spike glycoprotein [Porcine hemagglutinating encephalomyelitis virus]	PHEV| ARC95211| TALRSRR|SF	ARC95211	1348	Betacoronavirus	Betacoronavirus 1	Sus scrofa	Pig (Meurens et al., 2012)	USA	2015	Furin66	TALRSRR|SF	754	0.907	Fig.2G
spike glycoprotein [Porcine hemagglutinating encephalomyelitis virus]	PHEV| ARC95203| TALRSRR|SF	ARC95203	1349	Betacoronavirus	Betacoronavirus 1	Sus scrofa	Pig (Meurens et al., 2012)	USA	2015	Furin66	TALRSRR|SF	754	0.907	Fig.2G
spike glycoprotein [Porcine hemagglutinating encephalomyelitis virus]	PHEV| ARC95227| TSLRSRR|SL	ARC95227	1348	Betacoronavirus	Betacoronavirus 1	Sus scrofa	Pig (Meurens et al., 2012)	USA	2015	Furin78	TSLRSRR|SL	754	0.945	Fig.2G
Reference
Lau, S.K., Woo, P.C., Li, K.S., Tsang, A.K., Fan, R.Y., Luk, H.K., et al. (2015). Discovery of a novel coronavirus, China Rattus coronavirus HKU24, from Norway rats supports the murine origin of Betacoronavirus 1 and has implications for the ancestor of Betacoronavirus lineage A. J Virol 89(6), 3076-3092.
Lau, S.K., Woo, P.C., Yip, C.C., Fan, R.Y., Huang, Y., Wang, M., et al. (2012). Isolation and characterization of a novel Betacoronavirus subgroup A coronavirus, rabbit coronavirus HKU14, from domestic rabbits. J Virol 86(10), 5481-5496.
Memish, Z.A., Mishra, N., Olival, K.J., Fagbo, S.F., Kapoor, V., Epstein, J.H., et al. (2013). Middle East respiratory syndrome coronavirus in bats, Saudi Arabia. Emerg Infect Dis 19(11), 1819-1823.
Meurens, F., Summerfield, A., Nauwynck, H., Saif, L., and Gerdts, V. (2012). The pig: a model for human infectious diseases. Trends Microbiol 20(1), 50-57.
Ramakrishnan, S., and Kappala, D. (2019). Avian infectious bronchitis virus. 301-319.
Taguchi, F., Yamada, A., and Fujiwara, K. (1979). Asymptomatic infection of mouse hepatitis virus in the rat. Brief report. Arch Virol 59(3), 275-279.
Ye, Z.W., Yuan, S., Yuen, K.S., Fung, S.Y., Chan, C.P., and Jin, D.Y. (2020). Zoonotic origins of human coronaviruses. Int J Biol Sci 16(10), 1686-1697.
Zhang, T., Wu, Q., and Zhang, Z. (2020). Probable Pangolin Origin of SARS-CoV-2 Associated with the COVID-19 outbreak. Curr Biol 30(7), 1346-1351.e1342.
Zhou, P., Yang, X.-L., Wang, X.-G., Hu, B., Zhang, L., Zhang, W., et al. (2020). A pneumonia outbreak associated with a new coronavirus of probable bat origin. Nature.
