# Supplementary material for: Global Diversification and Distribution of Coronaviruses With Furin Cleavage Sites
Source: Front Microbiol. 2021 Oct 7;12:649314. doi: 10.3389/fmicb.2021.649314 (PMC8529245; doi:10.3389/fmicb.2021.649314)
Supplement: Supplementary file 2 [file Table_2.xlsx]

## Sheet: Table S2
Supplementary Table 2. Eighty-six identified types of furin cleavage sites in CoVs. For a visualization of the sites' phylogenetic relationships see Figure 1.
Furin Cleavage Site No.	Furin Cleavage Site Motif	CoV Genus
Furin01	ATRRAKR|DL	Betacoronavirus
Furin02	ESRRHRR|SI	Gammacoronavirus
Furin03	ETHRFRR|SV	Gammacoronavirus
Furin04	ETHRSRR|SV	Gammacoronavirus
Furin05	ETRRFRR|ST	Gammacoronavirus
Furin06	ETRRLRR|ST	Gammacoronavirus
Furin07	ETRRSRR|ST	Gammacoronavirus
Furin08	GSRRFRR|SI	Gammacoronavirus
Furin09	GSRRLRR|SI	Gammacoronavirus
Furin10	GSRRSRR|SI	Gammacoronavirus
Furin11	GSRRSRR|SV	Gammacoronavirus
Furin12	GTGRFRR|SI	Gammacoronavirus
Furin13	GTGRHKR|ST	Gammacoronavirus
Furin14	GTHRSRR|SV	Gammacoronavirus
Furin15	GTRRFRR|SI	Gammacoronavirus
Furin16	GTRRSRR|SI	Gammacoronavirus
Furin17	GTRRSRR|ST	Gammacoronavirus
Furin18	GTRRSRR|SV	Gammacoronavirus
Furin19	GTRRVRR|SI	Gammacoronavirus
Furin20	GVHRSRR|SI	Gammacoronavirus
Furin21	HSRRSRR|ST	Alphacoronavirus
Furin22	HTRRSRR|SP	Alphacoronavirus
Furin23	IAHRGRR|AL	Betacoronavirus
Furin24	IDRRSRR|AI	Betacoronavirus
Furin25	IKRRSRR|SI	Betacoronavirus
Furin26	KNRRSRK|AI	Betacoronavirus
Furin27	KNRRSRR|AI	Betacoronavirus
Furin28	KSRRAHR|SV	Betacoronavirus
Furin29	KTIRTRR|ST	Gammacoronavirus
Furin30	LTLRSVR|SV	Betacoronavirus
Furin31	LTPRSVR|SV	Betacoronavirus
Furin32	NHTHSRR|SR	Alphacoronavirus
Furin33	NHTSSRR|SR	Alphacoronavirus
Furin34	NNTRRKR|SL	Gammacoronavirus
Furin35	NSPRRAR|SV	Betacoronavirus
Furin36	QPRRSRR|ST	Alphacoronavirus
Furin37	QSRRSRR|LT	Alphacoronavirus
Furin38	QSRRSRR|ST	Alphacoronavirus
Furin39	QVKRLRR|ST	Alphacoronavirus
Furin40	RRGRIRR|AT	Gammacoronavirus
Furin41	RSHRRRR|SI	Gammacoronavirus
Furin42	RSRRARR|SP	Alphacoronavirus
Furin43	SAHRRRR|SI	Gammacoronavirus
Furin44	SGRRIRR|AT	Gammacoronavirus
Furin45	SHRRSRR|EV	Alphacoronavirus
Furin46	SHTRRRR|SV	Gammacoronavirus
Furin47	SLRRSRR|SN	Alphacoronavirus
Furin48	SRRRMGR|ST	Gammacoronavirus
Furin49	SRRRTGR|ST	Gammacoronavirus
Furin50	SSHRHRR|SI	Gammacoronavirus
Furin51	SSHRPRR|SI	Gammacoronavirus
Furin52	SSHRRRR|SF	Gammacoronavirus
Furin53	SSHRRRR|SI	Gammacoronavirus
Furin54	SSHRRRR|SV	Gammacoronavirus
Furin55	SSHRSRR|ST	Gammacoronavirus
Furin56	SSKRSRR|SA	Alphacoronavirus
Furin57	SSRRKRR|GI	Betacoronavirus
Furin58	SSRRKRR|SI	Betacoronavirus
Furin59	SSRRSRR|SE	Alphacoronavirus
Furin60	SSRRSRR|SM	Gammacoronavirus
Furin61	SSRRSRR|ST	Alphacoronavirus
Furin62	STRRSRR|SV	Gammacoronavirus
Furin63	STRRTRR|ST	Gammacoronavirus
Furin64	STWRAKR|DL	Betacoronavirus
Furin65	TAHRGRR|AL	Betacoronavirus
Furin66	TALRSRR|SF	Betacoronavirus
Furin67	THTRSRR|ST	Gammacoronavirus
Furin68	TKRRSRR|AI	Betacoronavirus
Furin69	TKRRSRR|SI	Betacoronavirus
Furin70	TNLRSGR|ST	Betacoronavirus
Furin71	TNLRVGR|ST	Betacoronavirus
Furin72	TQLRSRR|AI	Betacoronavirus
Furin73	TQSRRSR|GP	Alphacoronavirus
Furin74	TQSRRSR|SS	Alphacoronavirus
Furin75	TRLRTAR|AA	Betacoronavirus
Furin76	TSHRRKR|SV	Gammacoronavirus
Furin77	TSIRKRR|SA	Gammacoronavirus
Furin78	TSLRSRR|SL	Betacoronavirus
Furin79	TSSRLRR|AT	Betacoronavirus
Furin80	TSTRVRR|AT	Betacoronavirus
Furin81	TTHRGKR|ST	Gammacoronavirus
Furin82	TTIRTRR|ST	Gammacoronavirus
Furin83	TWSRSARGS	Alphacoronavirus
Furin84	VSRRHRR|SI	Gammacoronavirus
Furin85	VTSFRRR|SA	Betacoronavirus
Furin87	YSRRSRR|SI	Alphacoronavirus
